# Supplementary material for: Inconsistent Bodily Feedback? Interoceptive Sensibility Affects Internet Gaming Disorder in Emerging Adults
Source: Behav Sci (Basel). 2025 Jun 30;15(7):896. doi: 10.3390/bs15070896 (PMC12292238; doi:10.3390/bs15070896)
Supplement: Supplementary file 1 [file behavsci-15-00896-s001.zip]

Archive with 1 entries (1 files):
- behavsci-3604858-supplementary.pdf
